# Supplementary material for: Critical Metal Adsorption by Biotic and Abiotic Hydrous Manganese Oxides: Implications for Acid Mine Drainage Resource Recovery
Source: ACS Omega. 2025 Sep 10;10(37):42577–88. doi: 10.1021/acsomega.5c04278 (PMC12461413; doi:10.1021/acsomega.5c04278)
Supplement: Supplementary file 2 [file ao5c04278_si_002.xlsx]

## Sheet: Experimental conditions
	Sample name	Condition	P. sporulosa fungi biomass	Stagonospora sp. fungi biomass	HMO (biotic)	HMO (synthetic)	Aqueous Mn 2+
	BioMn-S	Stagonospora sp.- HMO	Î	ü	ü	Î	Î
	BioMn-P	P. sporulosa- HMO	ü	Î	ü	Î	ü*
	NoMn-S	Stagonospora sp. biomass	Î	ü	Î	Î	Î
	NoMn-P	P. sporulosa biomass	ü	Î	Î	Î	Î
	NoMn	Growth media only	Î	Î	Î	Î	Î
	Mn-only	Growth media + Mn(aq)	Î	Î	Î	Î	ü
	HB	H+ birnessite	Î	Î	Î	ü	Î
	DM	δ-MnO2	Î	Î	Î	ü	Î

## Sheet: Biotic HMO
	Sample name	Replicate	Time (d)	Fungus	Mn	Co	Ni	Y	La	Ce	Pr	Nd	Gd	Dy	Yb
	BioMn-S	1	0.05	Stagonospora sp.	5.71	36.3	56.7	5.73	0.978	2.49	0.321	1.69	0.483	0.378	0.159
	BioMn-S	2	0.05	Stagonospora sp.	2.33	35.9	55.9	5.78	0.972	2.46	0.321	1.71	0.49	0.396	0.167
	BioMn-S	3	0.05	Stagonospora sp.	2.43	35.3	55.7	6.76	1.16	3.17	0.415	2.19	0.63	0.501	0.203
	BioMn-S	1	0.25	Stagonospora sp.	16	22.6	52.3	3.65	0.455	0.891	0.128	0.707	0.239	0.202	0.0952
	BioMn-S	2	0.25	Stagonospora sp.	13.4	23.8	53	4	0.503	1.02	0.145	0.787	0.265	0.228	0.105
	BioMn-S	3	0.25	Stagonospora sp.	15.3	25.7	52.6	4.66	0.629	1.33	0.176	0.961	0.329	0.271	0.126
	BioMn-S	1	1	Stagonospora sp.	24.2	16.9	48	2.46	0.233	0.41	0.0653	0.365	0.135	0.125	0.0671
	BioMn-S	2	1	Stagonospora sp.	22.4	17.4	48.3	2.72	0.258	0.463	0.071	0.401	0.15	0.14	0.075
	BioMn-S	3	1	Stagonospora sp.	42.7	25.2	65.6	4.95	0.512	0.969	0.142	0.793	0.295	0.265	0.136
	BioMn-S	1	4	Stagonospora sp.	23.2	11.7	48.4	1.4	0.0565	0.1	0.0193	0.116	0.053	0.0626	0.0439
	BioMn-S	2	4	Stagonospora sp.	20.12	11.7	46.12	1.48	0.0633	0.115	0.0223	0.133	0.0595	0.067	0.0448
	BioMn-S	3	4	Stagonospora sp.	55.54	16.6	57.8	3.06	0.171	0.315	0.0523	0.311	0.1345	0.1452	0.0934
	BioMn-S	1	7	Stagonospora sp.	16.8	8.11	41.9	0.715	0.0203	0.0437	0.00809	0.0497	0.0243	0.0295	0.024
	BioMn-S	2	7	Stagonospora sp.	19.89	10.4	48.7	1.05	0.0321	0.0701	0.0127	0.077	0.0365	0.0441	0.0333
	BioMn-S	3	7	Stagonospora sp.	54.1	12.1	49.3	1.9	0.0718	0.1391	0.0237	0.144	0.0706	0.0816	0.0594
	BioMn-S	1	10	Stagonospora sp.	24	9.59	55	0.734	0.0222	0.0511	0.00814	0.0494	0.0239	0.0307	0.0254
	BioMn-S	2	10	Stagonospora sp.	22.3	10.5	55.3	0.878	0.0246	0.0584	0.0103	0.06	0.0292	0.0366	0.0294
	BioMn-S	3	10	Stagonospora sp.	80.7	14.9	63.5	2.07	0.0688	0.137	0.0233	0.139	0.0705	0.0859	0.0672
	BioMn-S	1	18	Stagonospora sp.	22.51	6.8	47	0.408	0.0119	0.0278	0.00465	0.0267	0.0128	0.0169	0.0144
	BioMn-S	2	18	Stagonospora sp.	25.6	8.48	52.5	0.601	0.0178	0.0432	0.00721	0.0419	0.0206	0.0257	0.0205
	BioMn-S	3	18	Stagonospora sp.	86.8	11.8	51.7	1.29	0.0409	0.0828	0.013	0.0771	0.0427	0.0524	0.04
	BioMn-S	1	31	Stagonospora sp.	31	5.14	41.5	0.371	0.0111	0.0248	0.00391	0.0227	0.0113	0.0156	0.0125
	BioMn-S	2	31	Stagonospora sp.	33.7	6.39	46.3	0.482	0.015	0.033	0.00524	0.0317	0.0163	0.0203	0.016
	BioMn-S	3	31	Stagonospora sp.	114	12.7	51.6	1.2	0.0365	0.075	0.0113	0.0667	0.0369	0.0474	0.0387
	Condition	Replicate	Time (d)	fungus	Mn	Co	Ni	Y	La	Ce	Pr	Nd	Gd	Dy	Yb
	BioMn-P	1	0.05	P. sporulosa	266	36.3	55.1	1.33	0.191	0.404	0.052	0.278	0.0862	0.0733	0.036
	BioMn-P	2	0.05	P. sporulosa	293	35.9	54.3	2.23	0.335	0.73	0.0937	0.507	0.152	0.125	0.0596
	BioMn-P	3	0.05	P. sporulosa	258	35.3	53.8	1.13	0.139	0.301	0.0393	0.213	0.0753	0.0855	0.0431
	BioMn-P	1	0.25	P. sporulosa	252	31.7	52.2	0.593	0.052	0.1	0.0137	0.076	0.0294	0.0277	0.0155
	BioMn-P	2	0.25	P. sporulosa	299	31.1	53.9	1.18	0.112	0.214	0.0291	0.159	0.0603	0.056	0.0298
	BioMn-P	3	0.25	P. sporulosa	247	29.3	51.3	0.473	0.0317	0.0647	0.0091	0.0493	0.0224	0.0416	0.025
	BioMn-P	1	1	P. sporulosa	337	42.1	73.4	0.449	0.0251	0.0476	0.00722	0.041	0.0179	0.0191	0.0125
	BioMn-P	2	1	P. sporulosa	364	37.3	71.5	0.786	0.0489	0.0928	0.0136	0.0776	0.0333	0.0335	0.0204
	BioMn-P	3	1	P. sporulosa	237	28.3	57.5	0.291	0.0124	0.0265	0.00396	0.0232	0.0098	0.0282	0.024
	BioMn-P	1	4	P. sporulosa	243	29.8	62.6	0.0717	0.00287	0.00765	0.00132	0.00728	0.00284	0.00357	0.00282
	BioMn-P	2	4	P. sporulosa	273	26.3	64.9	0.204	0.00827	0.0191	0.00305	0.0176	0.00786	0.00898	0.00647
	BioMn-P	3	4	P. sporulosa	165	19.9	59.3	0.116	0.00534	0.0149	0.00236	0.0132	0.00503	0.00983	0.0212
	BioMn-P	1	7	P. sporulosa	194	23.4	55.9	0.0325	0.00203	0.0058	0.0009	0.00441	0.00154	0.00198	0.00145
	BioMn-P	2	7	P. sporulosa	259	23.6	67	0.121	0.00572	0.0148	0.00239	0.0126	0.0052	0.00593	0.00399
	BioMn-P	3	7	P. sporulosa	149	17.3	59.9	0.0706	0.00411	0.0123	0.00193	0.01	0.00363	0.0046	0.0192
	BioMn-P	1	10	P. sporulosa	229	27	68.5	0.0298	0.00207	0.00561	0.000919	0.0047	0.00172	0.00183	0.00128
	BioMn-P	2	10	P. sporulosa	208	17.9	54.8	0.0741	0.00395	0.0107	0.00161	0.00906	0.00339	0.0037	0.00252
	BioMn-P	3	10	P. sporulosa	147	15.9	58.3	n/a	n/a	n/a	n/a	n/a	n/a	n/a	n/a
	BioMn-P	1	18	P. sporulosa	174	18.9	52.8	0.0171	0.0016	0.00476	0.000709	0.00377	0.00118	0.00118	0.000668
	BioMn-P	2	18	P. sporulosa	213	16.2	54.7	0.0611	0.00315	0.00872	0.00128	0.0075	0.0026	0.00319	0.00214
	BioMn-P	3	18	P. sporulosa	125	11.7	49.5	0.0434	0.00352	0.0115	0.00174	0.00911	0.00293	0.00298	0.0115
	BioMn-P	1	31	P. sporulosa	207	21.3	63	0.0252	0.0015	0.00409	0.00067	0.00337	0.00135	0.00149	0.00109
	BioMn-P	2	31	P. sporulosa	204	14.1	52.6	0.0876	0.00419	0.0129	0.00197	0.0109	0.00444	0.00518	0.00336
	BioMn-P	3	31	P. sporulosa	128	10.7	49.4	0.0528	0.00384	0.013	0.00193	0.0113	0.00363	0.0037	0.00891

## Sheet: Abiotic HMO
	Sample name	Replicate	Time (d)	HMO mineral	Mn	Co	Ni	Y	La	Ce	Pr	Nd	Gd	Dy	Yb
	HB	1	0.05	H+ birnessite	12.2	71.4	102	9.61	1.68	5.59	0.803	4.08	1.21	1.02	0.355
	HB	2	0.05	H+ birnessite	19.6	69.3	100	10.4	1.83	5.91	0.865	4.5	1.31	1.11	0.391
	HB	3	0.05	H+ birnessite	22.6	72.6	104	10.1	1.74	5.57	0.8	4.11	1.22	0.999	0.362
	HB	1	0.125	H+ birnessite	54.5	71.4	103	9.65	1.59	4.67	0.661	3.46	1.07	0.912	0.333
	HB	2	0.125	H+ birnessite	60.5	72.3	105	10.4	1.73	5	0.736	3.87	1.19	1.013	0.368
	HB	3	0.125	H+ birnessite	74.2	69.2	102	9.41	1.56	4.51	0.643	3.34	1.03	0.882	0.331
	HB	1	0.25	H+ birnessite	83.3	69.7	102	9.05	1.45	3.99	0.594	3.07	0.977	0.833	0.309
	HB	2	0.25	H+ birnessite	87.4	67.8	100	9.34	1.52	4.1	0.621	3.26	1.03	0.871	0.32
	HB	3	0.25	H+ birnessite	92.3	65.5	97.5	8.58	1.38	3.67	0.55	2.85	0.923	0.769	0.286
	HB	1	1	H+ birnessite	164	65.8	97.3	8.31	1.25	2.77	0.457	2.4	0.814	0.695	0.264
	HB	2	1	H+ birnessite	172	64.6	95.8	8.49	1.27	2.72	0.473	2.47	0.828	0.707	0.267
	HB	3	1	H+ birnessite	181	66.1	97.5	8.12	1.2	2.58	0.432	2.27	0.766	0.66	0.253
	HB	1	4	H+ birnessite	204	51.1	72.8	6.63	0.951	1.86	0.322	1.71	0.589	0.523	0.207
	HB	2	4	H+ birnessite	293	70.5	101	9.24	1.27	2.41	0.424	2.31	0.812	0.706	0.284
	HB	3	4	H+ birnessite	277	67.7	97.4	8.38	1.15	2.1	0.377	2.03	0.719	0.629	0.255
	HB	1	7	H+ birnessite	330	73.8	105	8.96	1.23	2.46	0.4	2.13	0.789	0.688	0.281
	HB	2	7	H+ birnessite	329	70.3	101	9.01	1.23	2.41	0.394	2.12	0.789	0.683	0.282
	HB	3	7	H+ birnessite	318	69.5	98.5	8.44	1.13	2.15	0.358	1.93	0.717	0.617	0.26
	HB	1	10	H+ birnessite	342	72.3	101	8.78	1.18	2.43	0.37	1.99	0.743	0.667	0.276
	HB	2	10	H+ birnessite	338	68.7	97.3	8.64	1.16	2.34	0.366	1.96	0.734	0.655	0.265
	HB	3	10	H+ birnessite	335	69.3	97	8.36	1.11	2.21	0.343	1.83	0.692	0.607	0.258
	HB	1	18	H+ birnessite	370	72.6	101	8.76	1.14	2.49	0.35	1.87	0.72	0.659	0.274
	HB	2	18	H+ birnessite	381	71.3	100	8.89	1.16	2.52	0.349	1.9	0.74	0.668	0.282
	HB	3	18	H+ birnessite	377	71.4	100	8.5	1.1	2.33	0.331	1.77	0.696	0.633	0.266
	HB	1	31	H+ birnessite	394	72.9	101	8.63	1.1	2.56	0.332	1.79	0.717	0.653	0.278
	HB	2	31	H+ birnessite	402	71.9	99.6	8.86	1.11	2.56	0.329	1.8	0.721	0.661	0.277
	HB	3	31	H+ birnessite	367	65.6	90.7	7.78	0.99	2.27	0.292	1.58	0.63	0.575	0.249
	Sample name	Replicate	Time (d)	HMO mineral	Mn	Co	Ni	Y	La	Ce	Pr	Nd	Gd	Dy	Yb
	DM	1	0.05	δ-MnO2	8.85	72	99.7	10.9	1.99	6.85	0.994	5.12	1.49	1.27	0.427
	DM	2	0.05	δ-MnO2	4.54	77.5	110	11.1	1.97	6.64	0.948	4.87	1.43	1.19	0.422
	DM	3	0.05	δ-MnO2	3.73	74.3	106	11.7	2.09	7.24	1.03	5.28	1.55	1.29	0.446
	DM	1	0.125	δ-MnO2	66	67.9	99.4	10.1	1.76	5.52	0.772	3.94	1.2	1.01	0.36
	DM	2	0.125	δ-MnO2	59.3	73.9	108	10.8	1.81	5.62	0.786	4.08	1.25	1.06	0.384
	DM	3	0.125	δ-MnO2	42.8	70	101	10.9	1.86	6.03	0.839	4.27	1.32	1.11	0.394
	DM	1	0.25	δ-MnO2	113	69.2	104	9.95	1.68	5.08	0.715	3.73	1.15	0.973	0.354
	DM	2	0.25	δ-MnO2	111	68.6	104	9.55	1.58	4.76	0.664	3.44	1.08	0.914	0.338
	DM	3	0.25	δ-MnO2	70.4	53.5	78.8	9.1	1.59	5.21	0.724	3.69	1.11	0.949	0.331
	DM	1	1	δ-MnO2	245	61.6	96	7.77	1.25	3.3	0.492	2.54	0.836	0.693	0.261
	DM	2	1	δ-MnO2	255	64.9	102	8.11	1.27	3.43	0.5	2.57	0.85	0.722	0.275
	DM	3	1	δ-MnO2	222	60.9	94	8.17	1.33	3.73	0.53	2.78	0.89	0.769	0.283
	DM	1	4	δ-MnO2	413	65.9	101	8.26	1.19	2.24	0.396	2.12	0.734	0.632	0.246
	DM	2	4	δ-MnO2	275	46.5	69.5	6.11	0.905	1.85	0.316	1.64	0.558	0.484	0.189
	DM	3	4	δ-MnO2	312	53.1	81	7.29	1.08	2.17	0.368	1.93	0.659	0.574	0.222
	DM	1	7	δ-MnO2	467	69.8	103	8.69	1.18	2.25	0.372	1.99	0.726	0.638	0.258
	DM	2	7	δ-MnO2	465	70.3	105	8.74	1.2	2.33	0.383	2.06	0.756	0.657	0.268
	DM	3	7	δ-MnO2	435	66.4	99.3	8.62	1.19	2.29	0.378	2.02	0.736	0.64	0.261
	DM	1	10	δ-MnO2	458	65.6	95.6	8.06	1.07	2.22	0.331	1.79	0.67	0.592	0.247
	DM	2	10	δ-MnO2	467	68.7	99.9	8.43	1.14	2.36	0.356	1.9	0.715	0.633	0.264
	DM	3	10	δ-MnO2	454	66.5	98.1	8.55	1.14	2.33	0.355	1.89	0.717	0.63	0.263
	DM	1	18	δ-MnO2	510	69.9	100	8.57	1.12	2.53	0.329	1.78	0.689	0.623	0.27
	DM	2	18	δ-MnO2	515	73.3	105	8.86	1.16	2.66	0.351	1.88	0.738	0.659	0.283
	DM	3	18	δ-MnO2	512	72.5	105	9.21	1.18	2.63	0.352	1.87	0.75	0.67	0.286
	DM	1	31	δ-MnO2	536	72.7	102	8.71	1.1	2.67	0.32	1.73	0.701	0.646	0.279
	DM	2	31	δ-MnO2	531	73.9	104	8.98	1.14	2.82	0.342	1.86	0.733	0.666	0.291
	DM	3	31	δ-MnO2	546	75.7	107	9.35	1.21	2.86	0.35	1.91	0.76	0.694	0.302

## Sheet: Biomass only
	Sample name	Replicate	Time (d)	Fungus	Mn	Co	Ni	Y	La	Ce	Pr	Nd	Gd	Dy	Yb
	NoMn-S	1	0.05	Stagonospora sp.	0.0641	35	53.1	2.93	0.395	1.04	0.143	0.746	0.229	0.199	0.0854
	NoMn-S	2	0.05	Stagonospora sp.	0.0575	35.2	53.6	6.46	1.02	3.5	0.493	2.54	0.751	0.621	0.22
	NoMn-S	3	0.05	Stagonospora sp.	0.036	34.8	53.1	9.84	1.7	6.07	0.873	4.42	1.28	1.056	0.368
	NoMn-S	1	0.25	Stagonospora sp.	0.0676	35.2	52	2.28	0.227	0.497	0.065	0.348	0.132	0.123	0.0606
	NoMn-S	2	0.25	Stagonospora sp.	0.075	35.7	52.7	2.4	0.217	0.474	0.0622	0.335	0.132	0.129	0.0648
	NoMn-S	3	0.25	Stagonospora sp.	0.0394	35.2	52	3.02	0.306	0.68	0.0884	0.468	0.181	0.167	0.0774
	NoMn-S	1	1	Stagonospora sp.	0.0887	34.7	52	1.56	0.12	0.253	0.0327	0.178	0.0755	0.08	0.0472
	NoMn-S	2	1	Stagonospora sp.	0.0585	34.4	51.2	1.88	0.15	0.317	0.0417	0.225	0.0954	0.0994	0.0529
	NoMn-S	3	1	Stagonospora sp.	0.0539	33.9	50.8	2.35	0.212	0.446	0.0577	0.307	0.127	0.127	0.0636
	NoMn-S	1	4	Stagonospora sp.	0.101	39.2	57.1	0.806	0.025	0.0554	0.0081	0.0471	0.0267	0.0491	0.0463
	NoMn-S	2	4	Stagonospora sp.	0.0633	39.8	58.7	1.02	0.034	0.076	0.0106	0.0616	0.0361	0.064	0.0581
	NoMn-S	3	4	Stagonospora sp.	0.0486	33.1	49	1.07	0.048	0.106	0.0144	0.0825	0.0427	0.0664	0.0531
	NoMn-S	1	7	Stagonospora sp.	0.0694	43	63.7	0.2	0.00202	0.00514	0.000852	0.00511	0.00475	0.0154	0.024
	NoMn-S	2	7	Stagonospora sp.	0.0687	34	59.1	0.195	0.00206	0.00532	0.000867	0.00501	0.00441	0.0152	0.0213
	NoMn-S	3	7	Stagonospora sp.	0.0482	40.7	60.5	0.25	0.00269	0.00684	0.00112	0.00641	0.00569	0.0193	0.0256
	NoMn-S	1	10	Stagonospora sp.	0.0555	43	63.5	0.108	0.00544	0.013	0.00182	0.0104	0.00429	0.00783	0.0109
	NoMn-S	2	10	Stagonospora sp.	0.0356	42.6	62.8	0.079	0.00173	0.00416	0.000638	0.0036	0.00239	0.0058	0.00836
	NoMn-S	3	10	Stagonospora sp.	0.0435	40.7	60.2	0.085	0.00106	0.00297	0.000417	0.00281	0.00191	0.00657	0.00938
	NoMn-S	1	18	Stagonospora sp.	0.051	35.1	51.8	0.051	0.00413	0.00909	0.00123	0.00701	0.00256	0.0035	0.00495
	NoMn-S	2	18	Stagonospora sp.	0.0352	34.4	51.5	0.028	0.00103	0.0024	0.000370323	0.00194	0.00103	0.00211	0.00252
	NoMn-S	3	18	Stagonospora sp.	0.0363	39.2	57.8	0.033	0.000827	0.00194	0.000268	0.00203	0.000993	0.00242	0.00306
	NoMn-S	1	31	Stagonospora sp.	0.0654	45.2	68.1	0.042	0.0034	0.00758	0.000962	0.00593	0.00224	0.00284	0.00418
	NoMn-S	2	31	Stagonospora sp.	0.0589	47.3	72.2	0.022	0.000839	0.00172	0.000274	0.0017	0.000709	0.00153	0.00166
	NoMn-S	3	31	Stagonospora sp.	0.0534	42.6	64	0.02	0.000609	0.00144	0.000196	0.00132	0.000564	0.00128	0.00148
	Sample name	Replicate	Day	fungus	Mn	Co	Ni	Y	La	Ce	Pr	Nd	Gd	Dy	Yb
	NoMn-P	1	0.05	P. sporulosa	0.0543	36.2	55	2.9	0.305	0.765	0.106	0.603	0.187	0.172	0.0918
	NoMn-P	2	0.05	P. sporulosa	0.0384	34	52.4	4.12	0.526	1.34	0.181	0.996	0.301	0.263	0.124
	NoMn-P	3	0.05	P. sporulosa	0.0365	35.8	54.4	3.61	0.409	1.032	0.143	0.796	0.251	0.218	0.107
	NoMn-P	1	0.25	P. sporulosa	0.1765	34	51.2	1.9	0.135	0.322	0.0454	0.261	0.0989	0.101	0.056
	NoMn-P	2	0.25	P. sporulosa	0.0371	35.8	54.3	3.26	0.31	0.722	0.098	0.539	0.198	0.182	0.0931
	NoMn-P	3	0.25	P. sporulosa	0.0417	35.5	53.4	2.74	0.231	0.556	0.0754	0.43	0.161	0.152	0.0793
	NoMn-P	1	1	P. sporulosa	0.0684	34.2	50.4	5.15	0.844	3.23	0.453	2.31	0.672	0.561	0.195
	NoMn-P	2	1	P. sporulosa	0.0568	35.2	52.9	7.57	1.22	4.53	0.644	3.25	0.961	0.783	0.272
	NoMn-P	3	1	P. sporulosa	0.0397	34.3	50.9	7.61	1.29	4.83	0.698	3.54	1.035	0.849	0.283
	NoMn-P	1	4	P. sporulosa	0.0516	41.5	61.8	0.208	0.00563	0.0181	0.00284	0.0171	0.00734	0.00977	0.00806
	NoMn-P	2	4	P. sporulosa	0.0415	39.5	59.7	0.761	0.0228	0.0579	0.00866	0.0522	0.0259	0.0369	0.0317
	NoMn-P	3	4	P. sporulosa	0.0325	38.1	57.5	0.357	0.0111	0.0313	0.00478	0.0292	0.0133	0.0161	0.0122
	NoMn-P	1	7	P. sporulosa	0.0805	40.2	61.1	0.0949	0.00422	0.0139	0.00215	0.0122	0.00448	0.00537	0.00394
	NoMn-P	2	7	P. sporulosa	0.0392	39.6	60.5	0.214	0.00681	0.0226	0.00335	0.0185	0.0085	0.0122	0.0124
	NoMn-P	3	7	P. sporulosa	0.0459	38.9	58.6	0.145	0.00629	0.012	0.00306	0.0173	0.0066	0.00764	0.00589
	NoMn-P	1	10	P. sporulosa	0.0401	40.5	61.4	0.64	0.107	0.406	0.0583	0.29	0.0859	0.0726	0.0253
	NoMn-P	2	10	P. sporulosa	0.0347	40.4	61.9	1.339	0.23	0.88	0.1287	0.6364	0.182	0.152	0.0523
	NoMn-P	3	10	P. sporulosa	0.0322	41	62.4	1.49	0.262	0.996	0.144	0.7334	0.207	0.17	0.0572
	NoMn-P	1	18	P. sporulosa	0.0468	39.9	61.1	0.062	0.00356	0.0118	0.00168	0.00955	0.00341	0.00375	0.00275
	NoMn-P	2	18	P. sporulosa	0.0525	38.2	58.7	0.0757	0.00406	0.0137	0.00209	0.0108	0.00405	0.00458	0.00312
	NoMn-P	3	18	P. sporulosa	0.0404	37.1	56.9	0.0772	0.00471	0.0159	0.0023	0.0126	0.00459	0.00476	0.003
	NoMn-P	1	31	P. sporulosa	0.392	35.6	55.4	0.04	0.00231	0.00742	0.00105	0.00584	0.00223	0.00245	0.00182
	NoMn-P	2	31	P. sporulosa	0.0408	35.6	55.2	0.0541	0.0038	0.0128	0.00178	0.0103	0.00326	0.00348	0.00242
	NoMn-P	3	31	P. sporulosa	0.0393	38.5	59.4	0.0827	0.00739	0.0265	0.00395	0.0202	0.00638	0.00616	0.00307

## Sheet: Contol exp
	Sample name	Replicate	Time (d)	Mn	Co	Ni	Y	La	Ce	Pr	Nd	Gd	Dy	Yb
	NoMn	1	0.05	0.153	35.6	54.5	7.32	1.3	3.74	0.5	2.66	0.753	0.576	0.221
	NoMn	2	0.05	0.101	35.5	54.1	6.46	1.09	3.12	0.422	2.28	0.626	0.491	0.192
	NoMn	3	0.05	0.0726	35.3	54.4	6.8	1.22	3.53	0.482	2.55	0.719	0.556	0.206
	NoMn	1	0.25	0.188	36.3	54.9	5.9	0.94	2.22	0.284	1.54	0.467	0.366	0.154
	NoMn	2	0.25	0.107	36	54.8	5.7	0.877	2.14	0.279	1.52	0.466	0.359	0.149
	NoMn	3	0.25	0.114	36.7	55.3	5.49	0.89	2.18	0.284	1.54	0.481	0.365	0.147
	NoMn	1	1	0.13	37.2	56.8	6.05	0.896	2.07	0.262	1.44	0.465	0.369	0.158
	NoMn	2	1	0.0617	35.6	54.6	5.67	0.835	2	0.262	1.42	0.447	0.36	0.15
	NoMn	3	1	0.117	35.8	54.4	5.5	0.844	2.05	0.262	1.44	0.457	0.351	0.145
	NoMn	1	4	0.0696	38.7	59.1	6.26	0.89	1.98	0.254	1.38	0.465	0.374	0.163
	NoMn	2	4	0.0453	36.5	56.3	5.85	0.838	1.94	0.251	1.37	0.452	0.365	0.155
	NoMn	3	4	0.134	36.3	55.1	5.61	0.837	1.95	0.255	1.39	0.452	0.357	0.148
	NoMn	1	7	0.242	40.5	61.7	6.68	0.9106	2.02	0.258	1.41	0.48	0.397	0.172
	NoMn	2	7	0.077	38.9	59.2	6.12	0.85	1.95	0.253	1.38	0.469	0.381	0.165
	NoMn	3	7	0.132	46.1	70.5	7.38	1.071	2.47	0.314	1.74	0.579	0.46	0.192
	NoMn	1	10	0.0678	38.7	59	6.39	0.862	1.9	0.242	1.33	0.459	0.376	0.164
	NoMn	2	10	0.0612	40.5	62.3	6.6	0.901	2.08	0.271	1.48	0.502	0.411	0.183
	NoMn	3	10	0.0452	47.2	72.4	7.75	1.11	2.6	0.338	1.83	0.609	0.493	0.208
	NoMn	1	18	0.0562	40.2	61.1	6.54	0.869	1.9	0.245	1.34	0.472	0.384	0.173
	NoMn	2	18	0.0403	34.1	51.9	5.48	0.736	1.7	0.22	1.2	0.409	0.335	0.146
	NoMn	3	18	0.0413	43.7	66.2	7.15	0.996	2.33	0.3	1.63	0.553	0.445	0.186
	NoMn	1	31	0.157	39.1	60.6	6.58	0.848	1.86	0.236	1.27	0.46	0.383	0.17
	NoMn	2	31	0.0805	41.2	64.2	6.88	0.895	2.04	0.263	1.42	0.516	0.416	0.188
	NoMn	3	31	0.0821	45.5	70.4	7.68	1.039	2.42	0.308	1.69	0.589	0.468	0.206
	Sample name	Replicate	Time (d)	Mn	Co	Ni	Y	La	Ce	Pr	Nd	Gd	Dy	Yb
	Mn-only	1	0.05	602	36.1	55.2	6.71	1.22	3.27	0.446	2.35	0.639	0.489	0.188
	Mn-only	2	0.05	605	37.8	57.4	7.12	1.25	3.33	0.473	2.54	0.722	0.589	0.23
	Mn-only	3	0.05	577	36	54.2	6.94	1.23	3.3	0.473	2.51	0.736	0.59	0.231
	Mn-only	1	0.25	589	36.3	54.6	5.85	0.954	2.26	0.291	1.58	0.484	0.373	0.155
	Mn-only	2	0.25	588	36	54.3	5.93	0.91	2.2	0.285	1.54	0.481	0.422	0.177
	Mn-only	3	0.25	595	36.3	55.2	6.3	0.98	2.44	0.315	1.71	0.538	0.46	0.194
	Mn-only	1	1	593	36.1	55	5.85	0.913	2.13	0.275	1.48	0.473	0.372	0.155
	Mn-only	2	1	668	40.7	61.6	6.66	0.992	2.31	0.297	1.63	0.527	0.453	0.207
	Mn-only	3	1	600	36.2	54.5	6.35	0.957	2.29	0.297	1.61	0.52	0.441	0.202
	Mn-only	1	4	756	46.1	70.4	7.82	1.16	2.64	0.338	1.85	0.607	0.479	0.213
	Mn-only	2	4	713	43.1	65.7	7.41	1.04	2.37	0.31	1.67	0.551	0.476	0.242
	Mn-only	3	4	743	45	68.2	8.29	1.19	2.77	0.361	1.94	0.642	0.561	0.284
	Mn-only	1	7	831	50	76	8.62	1.23	2.77	0.355	1.93	0.634	0.52	0.229
	Mn-only	2	7	708	42.4	64.5	7.38	1	2.27	0.295	1.63	0.546	0.476	0.251
	Mn-only	3	7	691	41.7	63.3	7.47	1.04	2.4	0.307	1.7	0.571	0.49	0.269
	Mn-only	1	10	738	44.7	67.7	7.75	1.11	2.47	0.318	1.71	0.582	0.477	0.211
	Mn-only	2	10	836	50	75.6	8.9	1.201	2.72	0.352	1.91	0.657	0.577	0.32
	Mn-only	3	10	657	39.6	59.8	7.19	1	2.33	0.301	1.64	0.561	0.485	0.261
	Mn-only	1	18	609	36.3	55.8	6.18	0.861	1.94	0.246	1.35	0.458	0.374	0.17
	Mn-only	2	18	734	43.4	66.8	7.68	1.01	2.26	0.292	1.6	0.561	0.492	0.281
	Mn-only	3	18	641	37.8	58.1	7.02	0.958	2.18	0.287	1.54	0.53	0.464	0.26
	Mn-only	1	31	623	36.6	56.7	6.39	0.868	1.91	0.244	1.32	0.467	0.377	0.174
	Mn-only	2	31	680	39.5	61.2	7.07	0.902	2.04	0.265	1.44	0.519	0.446	0.262
	Mn-only	3	31	645	37.5	58.1	6.94	0.931	2.14	0.274	1.51	0.526	0.456	0.261
